# Supplementary material for: Ornithoboea brachycarpa (Gesneriaceae), a new cave-dwelling species from Guangxi, China
Source: PhytoKeys. 2026 Jun 17;276:229–43. doi: 10.3897/phytokeys.276.181524 (PMC13294687; doi:10.3897/phytokeys.276.181524)
Supplement: XML Treatment for Ornithoboea brachycarpa [file phytokeys.276.181524-treatment1.xml]

<!DOCTYPE tp:taxon-treatment
  PUBLIC "-//TaxonX//DTD Taxonomic Treatment Publishing DTD v0 20100105//EN" "tax-treatment-NSO.dtd">
<tp:taxon-treatment xmlns:tp="http://www.plazi.org/taxpub"><tp:treatment-meta><kwd-group><label>Taxon classification</label><kwd>
                <named-content content-type="kingdom">
                  <named-content content-type="taxon-name">
                    <named-content content-type="kingdom">Plantae</named-content>
                  </named-content>
                </named-content>
              </kwd><kwd>
                <named-content content-type="order">Lamiales</named-content>
              </kwd><kwd>
                <named-content content-type="family">Gesneriaceae</named-content>
              </kwd></kwd-group><mixed-citation publication-type="journal"><person-group><name><surname>Xiong</surname><given-names>Chi</given-names></name><name><surname>Wei</surname><given-names>Jing</given-names></name><name><surname>Liu</surname><given-names>Hong</given-names></name><name><surname>Wen</surname><given-names>Fang</given-names></name></person-group><article-title><italic><tp:taxon-name><tp:taxon-name-part taxon-name-part-type="genus" reg="Ornithoboea">Ornithoboea</tp:taxon-name-part> <tp:taxon-name-part taxon-name-part-type="species" reg="brachycarpa">brachycarpa</tp:taxon-name-part></tp:taxon-name></italic> (<tp:taxon-name><tp:taxon-name-part taxon-name-part-type="family" reg="Gesneriaceae">Gesneriaceae</tp:taxon-name-part></tp:taxon-name>), a new cave-dwelling species from Guangxi, China</article-title><source>PhytoKeys</source><day>17</day><month>06</month><year>2026</year><volume>276</volume><fpage>229</fpage><lpage>243</lpage><pub-id pub-id-type="doi">10.3897/phytokeys.276.181524</pub-id></mixed-citation></tp:treatment-meta><tp:nomenclature><tp:taxon-name><object-id xmlns:xlink="http://www.w3.org/1999/xlink" content-type="arpha" xlink:type="simple">602F275C-4C9B-5795-BB09-CFCD8DC9840C</object-id>
                    		<tp:taxon-name-part taxon-name-part-type="genus" reg="Ornithoboea">Ornithoboea</tp:taxon-name-part> <tp:taxon-name-part taxon-name-part-type="species" reg="brachycarpa">brachycarpa</tp:taxon-name-part>
                    	
                    		<object-id xmlns:xlink="http://www.w3.org/1999/xlink" content-type="ipni" xlink:type="simple">urn:lsid:ipni.org:names:77381676-1</object-id>
                    	</tp:taxon-name><tp:taxon-authority>C.Xiong, F.Wen &amp; Y.G.Wei</tp:taxon-authority><tp:taxon-status xmlns:xlink="http://www.w3.org/1999/xlink" xlink:type="simple">sp. nov.</tp:taxon-status><xref ref-type="fig" rid="F4">Figs 4</xref><xref ref-type="fig" rid="F5">, 5</xref></tp:nomenclature><tp:treatment-sec sec-type="Type"><title>Type.</title><p>China • Guangxi Zhuangzu Autonomous Region: Nanning City, Shanglin County, Chengtai Township, <named-content xmlns:xlink="http://www.w3.org/1999/xlink" content-type="dwc:verbatimCoordinates" xlink:type="simple">23°28'N, 108°45'E</named-content>, elev. ca. 140 m, 10 June 2025, <italic>Chi Xiong et al. DXGJ250610-01</italic> (holotype <named-content xmlns:xlink="http://www.w3.org/1999/xlink" content-type="dwc:institutional_code" xlink:title="Guangxi Institute of Botany" xlink:href="https://scientific-collections.gbif.org/institution/86792ed6-4261-428a-8a23-9bd1a426fba7" xlink:type="simple">IBK</named-content>!, IBK00472885; isotypes <named-content xmlns:xlink="http://www.w3.org/1999/xlink" content-type="dwc:institutional_code" xlink:title="Guangxi Institute of Botany" xlink:href="https://scientific-collections.gbif.org/institution/86792ed6-4261-428a-8a23-9bd1a426fba7" xlink:type="simple">IBK</named-content>! IBK00472886–00472894).</p><fig id="F4" position="float" orientation="portrait"><object-id xmlns:xlink="http://www.w3.org/1999/xlink" content-type="doi" xlink:type="simple">10.3897/phytokeys.276.181524.figure4</object-id><object-id xmlns:xlink="http://www.w3.org/1999/xlink" content-type="arpha" xlink:type="simple">744B12BB-9C5C-5C2F-931C-5EE4E5881C47</object-id><label>Figure 4.</label><caption><p>Habitat of <italic><tp:taxon-name><tp:taxon-name-part taxon-name-part-type="genus" reg="Ornithoboea">Ornithoboea</tp:taxon-name-part> <tp:taxon-name-part taxon-name-part-type="species" reg="brachycarpa">brachycarpa</tp:taxon-name-part></tp:taxon-name></italic> C.Xiong, F.Wen &amp; Y.G.Wei, sp. nov. <bold>A–C</bold>. Habitat; <bold>D</bold>. Habit; <bold>E</bold>. Inflorescence (all photographed by Chi Xiong).</p></caption><graphic xmlns:xlink="http://www.w3.org/1999/xlink" xlink:href="phytokeys-276-229_article-181524__-g004.jpg" id="oo_1682498.jpg" position="float" orientation="portrait" xlink:type="simple"><uri content-type="original_file" xlink:type="simple">https://binary.pensoft.net/fig/1682498</uri></graphic></fig><fig id="F5" position="float" orientation="portrait"><object-id xmlns:xlink="http://www.w3.org/1999/xlink" content-type="doi" xlink:type="simple">10.3897/phytokeys.276.181524.figure5</object-id><object-id xmlns:xlink="http://www.w3.org/1999/xlink" content-type="arpha" xlink:type="simple">01A2338B-EEF0-52E6-B80B-0B51EDFD4AC0</object-id><label>Figure 5.</label><caption><p>Habitat of <italic><tp:taxon-name><tp:taxon-name-part taxon-name-part-type="genus" reg="Ornithoboea">Ornithoboea</tp:taxon-name-part> <tp:taxon-name-part taxon-name-part-type="species" reg="brachycarpa">brachycarpa</tp:taxon-name-part></tp:taxon-name></italic> C.Xiong, F.Wen &amp; Y.G.Wei, sp. nov. <bold>A</bold>. Habit; <bold>B</bold>. Young infructescence (the arrow shows the bracts); <bold>C</bold>. Flower buds; <bold>D</bold>. Frontal view of flower; <bold>E</bold>. Side view of flower; <bold>F</bold>. Oblique front view of flower; <bold>G</bold>. Dissection of flower (the arrow shows a lateral view of the stamen and sterile projection); <bold>H</bold>. Young fruit; <bold>I</bold>. Mature fruit (all photographed by Chi Xiong).</p></caption><graphic xmlns:xlink="http://www.w3.org/1999/xlink" xlink:href="phytokeys-276-229_article-181524__-g005.jpg" id="oo_1682499.jpg" position="float" orientation="portrait" xlink:type="simple"><uri content-type="original_file" xlink:type="simple">https://binary.pensoft.net/fig/1682499</uri></graphic></fig></tp:treatment-sec><tp:treatment-sec sec-type="Diagnosis"><title>Diagnosis.</title><p><italic><tp:taxon-name><tp:taxon-name-part taxon-name-part-type="genus" reg="Ornithoboea">Ornithoboea</tp:taxon-name-part> <tp:taxon-name-part taxon-name-part-type="species" reg="brachycarpa">brachycarpa</tp:taxon-name-part></tp:taxon-name></italic> is unique in the genus with its bearded sterile projections on the stamens (in species, where present, glabrous) and has also straight, non-spirally twisted, capsules which are rare in the genus.</p></tp:treatment-sec><tp:treatment-sec sec-type="Description"><title>Description.</title><p>Biennial to perennial herbs; monocarpic habit, with entire plant senescing after fruit maturation, perennation possible by dormant rhizome buds formed in favourable autumn environmental conditions, leading to new shoots in subsequent spring. <bold><italic>Stems</italic></bold> erect to ascending, 20–50 (–75) cm tall, 3.2–5.8 mm in diameter, red at base, densely villous and glandular pubescent throughout; stem internodes 1.2–5.8 cm long. <bold><italic>Leaves</italic></bold> opposite, petiolate; petiole 1.8–13.7 cm long, 2–4 mm in diameter, light green, base sometimes red, densely glandular puberulous; leaf blade suborbicular to ovate, 3.2–9.7 × 2.8–8.6 cm, thinly chartaceous, adaxially green, abaxially pale green, densely white-glandular puberulous on both surfaces, base slightly unequal, cordate, margin irregularly denticulate to crenate, apex acute, obtuse to rounded, secondary veins 3–6 pairs, tertiary venation reticulate. <bold><italic>Inflorescence</italic></bold> terminal or subterminal, 5–18 cm long, densely glandular puberulous, peduncle 2.5–12 cm long, 1–2 mm in diameter; bracts 2, opposite, free, lanceolate, 4.2–5.8 × 1–1.2 mm, pubescent on both sides; pedicels 8–18 mm long, ca. 1 mm in diameter. <bold><italic>Calyx</italic></bold> 5-parted to base, lobes ovate to elliptic, green, 3-veined, 4–4.5 × 2–2.4 mm, pubescent on both sides, margin entire, apex acute, reflexed in flowering and fruiting. <bold><italic>Corolla</italic></bold> bilabiate, 8–10 mm long, light purple to violet, sparsely glandular puberulous outside; tube 3–3.5 mm long, inflated in side view, slightly compressed ventrally, inside light purple; upper lip slightly 2-lobed, erect to slightly reflexed, 1.5–2 mm long, densely glandular-pubescent with circlet of longer hairs, lobes ca. 0.5 mm long, apex rounded; lower lip 3-lobed, slightly reflexed, ca. 4.5 mm long, pubescent in addition to the palatal beard at base of lobes, lobes slightly obovate, 3.4–4.2 × 2.6–3.2 mm, apex rounded. <bold><italic>Stamens</italic></bold> 2; filaments ca. 3 mm long, adnate ca. 3.5 mm from corolla base and bent backwards to base of tube with a distinct sterile projection bearing yellow beard, projection ca. 1 mm long, 0.4–0.6 in diameter, beard 0.3–0.5 mm long; anthers turning dark purple when dehisced, reniform, 1 × 0.5 mm, slightly constricted at middle, with the dehiscence slit, white; staminodes 3, glabrous, white, lateral ones linear, incurved, ca. 1.5 mm long, adnate ca. 1 mm above corolla tube base, the central one inconspicuous, adnate ca. 0.8 mm above corolla tube base. <bold><italic>Pistil</italic></bold> 5–6 mm long; <bold><italic>ovary</italic></bold> 1.2–1.5 mm long, white, glandular pubescent, with orange glands; <bold><italic>style</italic></bold> ca. 3.5 cm long, ca. 0.5 mm in diameter, white, sparsely glandular-pubescent; stigma capitate. <bold><italic>Immature capsule</italic></bold> 2–2.5 mm long, pale green, glandular pubescent, with orange glands; <bold><italic>mature capsule</italic></bold> straight, 2.5–3 mm long, ca. 1.5 mm in diameter, yellowish-brown, non-spirally twisted, style and orange glands persistent, longitudinally dehiscing into four valves.</p></tp:treatment-sec><tp:treatment-sec sec-type="Phenology"><title>Phenology.</title><p>Flowering from May to June; fruiting from June to September.</p></tp:treatment-sec><tp:treatment-sec sec-type="Etymology"><title>Etymology.</title><p>The specific epithet ‘brachycarpa’ is derived from the Greek words ‘<italic>brachys</italic>’ (short) and ‘<italic>karpos</italic>’ (fruit), referring to its having the shortest fruits within the genus <italic><tp:taxon-name><tp:taxon-name-part taxon-name-part-type="genus" reg="Ornithoboea">Ornithoboea</tp:taxon-name-part></tp:taxon-name></italic>. The name and concept of this species were established jointly by C.Xiong, F.Wen &amp; Y.G.Wei, with Prof. Y.G. Wei contributing his expertise in Chinese <tp:taxon-name><tp:taxon-name-part taxon-name-part-type="family" reg="Gesneriaceae">Gesneriaceae</tp:taxon-name-part></tp:taxon-name> and cave flora.</p></tp:treatment-sec><tp:treatment-sec sec-type="Vernacular name"><title>Vernacular name.</title><p>guǎng xī xǐ què jǔ tái (Chinese pronunciation); 广西喜鹊苣苔(Chinese name).</p></tp:treatment-sec><tp:treatment-sec sec-type="Distribution and ecology"><title>Distribution and ecology.</title><p>This new species is currently known only from the type locality at an elevation of ca. 140 m. It grows on dry rock surfaces at the entrance or on the ground inside a karst cave (Fig. <xref ref-type="fig" rid="F4">4A–D</xref>). The most frequent co-occurring vascular plant species include <italic><tp:taxon-name><tp:taxon-name-part taxon-name-part-type="genus" reg="Ficus">Ficus</tp:taxon-name-part> <tp:taxon-name-part taxon-name-part-type="species" reg="tinctoria">tinctoria</tp:taxon-name-part></tp:taxon-name></italic> subsp. <italic>gibbosa</italic> (Blume) Corner (<tp:taxon-name><tp:taxon-name-part taxon-name-part-type="family" reg="Moraceae">Moraceae</tp:taxon-name-part></tp:taxon-name>), <italic><tp:taxon-name><tp:taxon-name-part taxon-name-part-type="genus" reg="Pteris">Pteris</tp:taxon-name-part> <tp:taxon-name-part taxon-name-part-type="species" reg="vittata">vittata</tp:taxon-name-part></tp:taxon-name></italic> L. and <italic><tp:taxon-name><tp:taxon-name-part taxon-name-part-type="genus" reg="Adiantum">Adiantum</tp:taxon-name-part> <tp:taxon-name-part taxon-name-part-type="species" reg="capillus-veneris">capillus-veneris</tp:taxon-name-part></tp:taxon-name></italic> L. (<tp:taxon-name><tp:taxon-name-part taxon-name-part-type="family" reg="Pteridaceae">Pteridaceae</tp:taxon-name-part></tp:taxon-name>).</p></tp:treatment-sec><tp:treatment-sec sec-type="Conservation status"><title>Conservation status.</title><p><italic><tp:taxon-name><tp:taxon-name-part taxon-name-part-type="genus" reg="Ornithoboea">Ornithoboea</tp:taxon-name-part> <tp:taxon-name-part taxon-name-part-type="species" reg="brachycarpa">brachycarpa</tp:taxon-name-part></tp:taxon-name></italic> is currently known from only one population at the type locality. The population size is estimated at around 150–200 mature individuals. The species inhabits the entrance and ground inside a karst cave located on a hillside near a village. The cave shows clear signs of human activity, with ritual burial jars stored inside as part of a local traditional cave‐burial custom. Occasional visits by villagers for ceremonial practices, including tomb-sweeping during the Qingming Festival, involve the removal of surrounding plants. Although not intentionally targeted, individuals of <italic><tp:taxon-name><tp:taxon-name-part taxon-name-part-type="genus" reg="Ornithoboea">O.</tp:taxon-name-part> <tp:taxon-name-part taxon-name-part-type="species" reg="brachycarpa">brachycarpa</tp:taxon-name-part></tp:taxon-name></italic> may be damaged or removed during these activities, exposing the population to potential disturbance. Following the IUCN guidelines (IUCN 2024), the species is provisionally assessed as Endangered (<abbrev xmlns:xlink="http://www.w3.org/1999/xlink" xlink:title="Endangered" xlink:type="simple">EN</abbrev> D).</p></tp:treatment-sec></tp:taxon-treatment>
