# Supplementary material for: Ornithoboea brachycarpa (Gesneriaceae), a new cave-dwelling species from Guangxi, China
Source: PhytoKeys. 2026 Jun 17;276:229–43. doi: 10.3897/phytokeys.276.181524 (PMC13294687; doi:10.3897/phytokeys.276.181524)
Supplement: Supplementary material 1 — Sequence alignment file 1 [file phytokeys-276-229_article-181524__-s001.fasta]

>Kaisupeea_herbacea_1
tcgaaaacctgcaaagc-agaccc-gtgaacat-gtt----atgct-aagattgtagccg
tgatgttggactcctttgcgcccaacatcacgacctc---ga-cctcaaacgatgtaagt
cgcttgggtgtact---aacctatcggcgtggcaagcgccaaggaaaacaaaaccgatca
cct-ctctgtc-tgggtgctg---tgtgcggtgcccatgaca-tgaggaggagaatc-aa
ttg--a-aagtcataatgactctcggcaacggatatctcggctctcgcatcgatgaagaa
cgtagcgaaatgcgatacttggtgtgaattgcagaatcccgtgaaccatcgagtctttga
acgcaagttgcgcctgaagccatcaggctgagggcacgtctgcctgggcgtcacacattg
cgtcgccctctaa-------catcatcatt-ctccaattt-tagtcggtaaatgatgcat
----gaaatgtc-ggggtggatattggcctcccgttatctc--cgtgtagcggccggctt
aaa--taagaaaccgtgt--cgatggatgtcacatgatacgtggtggttggaata-atca
acttttgtact-ataatgcaagac-aatatcaattcacgga-acgacccattagcagcaa
atgctcttgaa-tgcg
>Kaisupeea_herbacea_2
tcgaaaacctgcaaagc-agaccc-gtgaacat-gtt----atgct-aagattgtagccg
tgatgttggactccttcgcgcccaacatcacggcctc---ga-cctcaatcgatgtaagt
cgcttgggtgtact---aaccaatcggcgtggcaaacgccaaggaaaacaaaaccggtca
cct-ctccatcttgggtgctg---tgtgtggtgcccaagaca-tgaggaggagaatc-aa
ttgaaa-aagtcataatgactctcggcaacggatatctcggctctcgcatcgatgaagaa
cgtagcgaaatgcgatacttggtgtgaattgcagaatcccgtgaaccatcgagtctttga
acgcaagttgcgcccgaagccatcaggctaagggcacgtctgcctgggcgtcacacattc
cgtcgccctctaa-------catcatcatt-atccatttt-tagtctggaaatgatgcat
----gaaatgtc-ggtgtggatattggcctcccgttatctc--tgtgtagcggccggctt
aaa--taaaaaaccgtgt--cgatggatgtcacatgatacgtggtggttggagta-atca
acttttgtact-atcatgccaggc-aatatcaagtcacgga-acgacccactagcagcag
atgctcttgaa-tgcg
>Kaisupeea_herbacea_3
tcgaaaacctgcaaagc-agaccc-gtgaacat-gtt---aatgct-aagattgtagccg
tgatgttggactcctttgtgcccaacatcacgacctc---ga-cctcaatcgatgtaagt
cgcttgggtgtact---aacctatcggcgtggcaagcgccaaggaaaacaaaaccgatca
cct-ctccatc-tgggtgctg---tgtatggtgcccatgaca-tgaggaggagaatc-aa
ctgaaa-aagtcgtaatgactctcggcaacggatatctcggctctcgcatcgatgaagaa
cgtagcgaaatgcgatacttggtgtgaattgcagaatcccgtgaaccatcgagtctttga
acgcaagttgcgcccgaagccatcaggctaagggcacgtctgcctgggcgtcacacattc
cgtcgccctctaa-------catcatcatt-ctccattttaaagttgggaaatgatgcat
----gtaatgtcgggggtggatattggcctcccgttatctc--tgtgtagcggccggctt
aaa--taaaaaaccgtgt--cgatggatgtcacatgatacgtggtggttggaata-atca
actcttgtact-gtcatggcaggc-aatatcaagtcacgga-acgacccattagcagcaa
atgctcttgaa-tgcg
>Kaisupeea_orthocarpa
tc-gaaacctgcaaagc-agacccggtgaacat-gtttatatgcca-aagattgcagtcg
tgatgttgggctcctctgtgcccaacatcacgacctc---ga-gctcaaacgatgtgagt
cgcttgggtgcact---aacctatcggcgtggcaagcgccaaggaaaacaaaaccgatcg
cct-ctctgtc-tgggtgctg---cgagcggtgcccatgaca-tgagggggagaatc-aa
ttgaaa-tagtcacaatgactctcggcaacggatatctcggctctcgcatcgatgaagaa
cgtagcgaaatgcgatacttggtgtgaattgcagaatcccgtgaaccatcgagtctttga
acgcaagttgcgcctgaagccatcaggccgagggcacgtctgcctgggcgtcacacattg
cgtcgccctctaa-------catcgtcatt-ctccatttt-cagtcgggaaatgaagcat
----gagatgtc-ggggtggatattggcctcccgttgtctc--cgtgtagcggccggctc
aaa--taaaaaaccgtgcggggatggatgtcacatgatacgtggtggttggatttaatcg
gctttcgtact-atcatggtggac-gatatcaggtcacgga-atgacccaccagcagcaa
atgccctttga-tgcg
>Ornithoboea_arachnoidea 1
tc-gaaacctgcaaagc-agaccc-gtgaacat-gtt----taaat-atgtttgttgtcg
tgatgttggatgccttcgcgtacagcatcacgcgctc---gg-ccccaaacgacgcaagt
cgcttgggcgtact---aacctctcggcgcggcaagcgccaaggtaaacaaaatcgatcg
cct-ctctgtc-ggggtcctg---tatgtggcacccatgatg-tgaagaggagaatc-aa
ttgaa---agtcataatgactctcggcaacggatatctcggctctcgcatcgatgaagaa
cgtagcgaaatgcgatacttggtgtgaattgcataatcccgtgaaccatcgagtctttga
acgcaagttgcgcccgaagccatcaggctgagggcacgcctgcctgggcgtcacgcatcg
cgtcgccccccta-------catcatctat-ccccgcctg-ctgtagggagatgatgcat
----gagaagtc-ggggcggatattggcctcccgttgccta--tgtgtagtggccggccc
aaa--tagatgaacgtgt--cgattgatgtcgcacggtatgtggtggttggattc-gtca
acctgcggactcaccgtgtgagac-tatatcgagccacgggcacgacccaacggcagaag
atgcccctcgaatgcg
>Ornithoboea_arachnoidea_2
tc-gaaacctgcaaagc-agaccc-gtgaacat-gtt----taaat-atgtttgttgtcg
tgatgttggatgccttcgcgtacagcatcacgcgctc---gg-ccccaaacgacgcaagt
cgcttgggcgtact---aacctctcggcgcggcaagcgccaaggtaaacaaaatcgatcg
cct-ctctgtc-ggggtcctg---tatgtggcacccatgatg-tgaagaggagaatc-aa
ttgaa---agtcataatgactctcggcaacggatatctcggctctcgcatcgatgaagaa
cgtagcgaaatgcgatacttggtgtgaattgcataatcccgtgaaccatcgagtctttga
acgcaagttgcgcccgaagccatcaggctgagggcacgcctgcctgggcgtcacgcatcg
cgtcgccccccta-------catcatctat-ccccgcctg-ctgtagggagatgatgcat
----gagaagtc-ggggcggatattggcctcccgttgccta--tgtgtagtggccggccc
aaa--tagatgaacgtgt--cgattgatgtcgcacggtatgtggtggttggattc-gtca
acctgcggactcaccgtgtgagac-tatatcgagccacgggcacgacccaacggcagaag
atgcccctcgaatgcg
>Ornithoboea_arachnoidea_3
tc-gaaacctgcaaagc-agaccc-gtgaacat-gtt----taaat-atgtttgttgtcg
tgatgttggatgccttcgcgtacaacatcacgcactc---gg-ccccagacgacgcaagt
tgcttgggtgtact---aacctctcggcgcggcaagcgccaaggtaaacaaaatcgatcg
cct-ctctgtc-cgggtcctg---tatgtggcacccatgatg-tgtagaggagattc-aa
ttgaa---agtcataatgactctcggcaacggatatctcggctctcgcatcgatgaagaa
cgtagcgaaatgcgatacttggtgtgaattgcataatcccgtgaaccatcgagtctttga
acgcaagttgcgcccgaagccatcaggctgagggcacgcctgcctgggcgtcacgcatcg
cgtcgccccccaa-------catcatctat-ccccgcctg-ctgtagggaaatgatgcat
----gaaaagtc-ggggcggatattggcctcccgttaccta--tgcgtagtggccggccc
aaa--tagatgaacgtgt--cgattgatgtcacacggtatgtggtggttggatta-gtca
acttgcggacttaccgtgtgagacttacatcgagccacgggcacgacccaatggcagaag
atgcccctcgaatgcg
>Ornithoboea_arachnoidea_4
tc--gaacctgtaaagc-agaccc-gtgaacat-gtt----taaat-atgtttgttgtcg
tgatgttggatgccttcgcgtacaacatcacgcactc---gg-ccccaaacgacgcaagt
tgcttgggtgtact---aacctctcggcgcggcaagcgccaaggtaaacaaaatcgatcg
cct-ctctgtc-cgggtcctg---catgtggcacccatgatg-tgaagaggagaatc-aa
ttgaa---agtcataatgactctcggcaacggatatctcggctctcgcatcgatgaagaa
cgtagcgaaatgcgatacttggtgtgaattgcataatcccgtgaaccatcgagtctttga
acgcaagttgcgcccgaagccatcaggctgagggcacgcctgcctgggcgtcacgcatcg
cgtcg-cccccaa-------catcatctat-ccccgcttg-ctgtagggaaatgatgcat
----gaatagtc-ggggcggatattggcctcccgttgccta--tgtgtagtggccggccc
aaa--tagatgaacgtgt--cgattgatgtcacacggtatgtggtggttggattc-gtca
acttgcggacttaccgtgtgagac-tatatcgagccacgggcacgacccaatggcagaag
atgcccctcgaatgcg
>Ornithoboea_arachnoidea_5
tc-gaaacctgtaaagc-agaccc-gtgaacatggtt----taaat-atgtttgttgtcg
tgatgttggatgccttcgcgtacaacatcacgcactc---gg-ccccaaacgacgcaagt
tgcttgggtgtact---aacctctcggcgcggcaagcgccaaggtaaacaaaatcgatcg
cct-ctctgtc-tgggtcctg---catgtggcacccatgatg-tgaagaggagaatc-aa
ttgaa---agtcataatgactctcggcaacggatatctcggctctcgcatcgatgaagaa
cgtagcgaaatgcgatacttggtgtgaattgcataatcccgtgaaccatcgagtctttga
acgcaagttgcgcccgaagccatcaggctgagggcacgcctgcctgggcgtcacgcatcg
cgtcgccccccaa-------catcatctat-ccccgcttg-ctgtagggaaatgatgcat
----gaatagtc-ggggcggatattggcctcccgttgccta--tgtgtagtggccggccc
aaa--tagatgaacgtgt--cgattgatgtcacacggtatgtggtggttggattc-gtca
acttgcggact-tacgtgtgagac-tatatcgagccacgggcacgacccaatggcagaag
atgcccctcgaatgcg
>Ornithoboea_barbanthera
tc-gaaacctgcaaagc-agaccc-gtgaacat-gtt----tatat-aagtttgtcgtcg
tgatgttggatgccttcgtgcacaacatcatgcactc---gg-ccccaaacgatgcaagt
cgcttgggcgtact---aacctctcggcgcggcaagcgccaaggtaaacaaaatcgatcg
cct-ctctgtc-cgggtgctg---tacgtggtacccatgatg-tgacgaggagaatc-aa
ttgaa---agtcataatgactctcggcaacggatatctcggctctcgcatcgatgaagaa
cgtagcgaaatgcgatacttggtgtgaattgcagaatcccgtgaaccatcgagtctttga
acgcaagttgcgcccgaagccatcaggctgagggcacgcctgcctgggcgtcacgcatca
cgtcg-cccccaa-------catcatctat-ccccacttg-ctgtcgggaaatgatgcat
----taaagttc-ggggcggatattggcctcccgttaccta--tgtgtagtggccggccc
aaa--tagaagaccgtgt--cgatggatgtcacacgatatttggtggttggattc-atca
acttgcagact-atcgtgtcagac-tatatcgagccacgggcacgacccaatggcagaaa
atgcccctcgaatgcg
>Ornithoboea_feddei
tc-gaaacctgtaaagc-agaccc-gtgaacattgtg----taaat-aagtttgttgccg
tgatgctggacgccttcgtgtccaacaccatgcacct---gg-ccccgaacggcgcaagt
tgcttgggtgcact---aacctctcggcgcggcaagcgccaaggagaacagaaccgaccg
cct-ctccgtc-cgggtgccg---tacgtggtgcccatgacg-tgatgaggagaatc-ta
ttgaga-tagtcataacgactctcggcaacggatatctcggctctcgcatcgatgaagaa
cgtagcgaaatgcgatacttggtgtgaattgcagaatcccgtgaaccatcgagtctttga
acgcaagttgcgcccgaagccatcgggccgagggcacgtctgcctgggcgtcacgcatcg
cgtcgccccccaacaacacgcatcatctgt-ccccacttg-gcgtggggaaatggtgcgt
----ggaaagtc-ggggcggatattggcctcccgttaccca--tgtgtagtggccggccc
aaa--tagaaggccgtgc--cgatggatgtcacacgatatgtggtggttggattc-ctca
acttgcgggct-atcgtgctgacg-tatatcgagccacgggcacgacccaat-gcagaag
gcgcccctcga-----
>Ornithoboea_flexuosa
tc-gaaacctgcgaagcaagaccc-gtgaacat-gtctaaataaat-aagcttgttgtcg
tggtgtt-gatgccttcgtgtacaacatcacgcactctcggc-ccccaaacgacgcaagt
tgcttgggtgtact---aacctctcggcgcggcaagcgccaaggtaaacagaaccgatca
cct-ctctgtc-cgggtgctg---tacatggtacccatgatg-tgatgaggagaatc-aa
ttgaa---agtcataacgactctcggcaacggatatctcggctctcgcatcgatgaagaa
cgtagcgaaatgcgatacttggtgtgaattgcagaatcccgtgaaccatcgagtatttga
acgcaagttgcgcccgaagccatcaggctgagggcacgcctgcctgggcgtcacgcatcg
cgtcgccccacaa-------catcatctat-ccccacctg-ccgtagggagatgatgcat
----gaaaagtt-ggggtggatattggcctcccattaccta--cgtgtagtggccggccc
aaa--tagaagaccgtgt--cgatggatgtcacacgatatgtggtggttggattc-atca
actcgcggact-accgtgtgagac-tatatcgagccacgggcacgacccatcggcagaga
atgcccctcgaatgcg
>Ornithoboea_grandiflora_1
tc-gaaacctgtaaagc-agaccc-gtgaacat-gtt----taaac-aagtttgttgtcg
tgatgttggacgccttcgtgcacaacatcacgcactc---gg-ccccaaacgacgcaagt
tgcttgggtgttctaacaacctctcggcgtggcaagcgccaaggtaaacaaaatcgatcg
cct-ctctgtc-cgggtgctg---tacgtggtacccatgatgttgatgaggagaatc-aa
ttgaa---agtcataacgactctcggcaacggatatctcggctctcgcatcgatgaagaa
cgtagcgaaatgcgatacttggtgtgaattgcagaatcccgtgaaccatcgagtctttga
acgcaagttgcgcccaaagccatcaggccgagggcacgcctgcctgggcgtcacgcatcg
cgtcgccccccaa-------catcatctat-ccccacttg-ctgtagggaaatgatgcat
----gaaaagtc-ggggcggatattggccycccgttaccta--tgtgtagtggccggccc
aaa--tagacgaccgtgt--cgatggatgtcacacgatatgtggtggttggaatc-gtca
acttgcggact-atcgtgtgagac-tatatcgagccacgggcacgacccaatggcrgaaa
atgcccctcgaatgcg
>Ornithoboea_grandiflora_2
tc-gaaacctgtaaagc-agaccc-gtgaacat-gtt----taaac-aagtttgttgtcg
tgatgttggacgccttcgtgcacaacatcacgcactc---gg-ccccaaacgacgcaagt
tgcttgggtgttctaacaacctctcggcgtggcaagcgccaaggtaaacaaaatcgatcg
cct-ctctgtc-cgggtgctg---tacgtggtacccatgatgttgatgaggagaatc-aa
ttgaa---agtcataacgactctcggcaacggatatctcggctctcgcatcgatgaagaa
cgtagcgaaatgcgatacttggtgtgaattgcagaatcccgtgaaccatcgagtctttga
acgcaagttgcgcccaaagccatcaggccgagggcacgcctgcctgggcgtcacgcatcg
cgtcgccccccaa-------catcatctat-ccccacttg-ctgtagggaaatgatgcat
----gaaaagtc-ggggcggatattggcctcccgttaccta--tgtgtagtggccggccc
aaa--tagacgaccgtgt--cgatggatgtcacacgatatgtggtggttggaatc-gtca
acttgcggact-atcgtgtgagac-tatatcgagccacgggcacgacccaatggcagaaa
atgcccctcgaatgcg
>Ornithoboea_grandiflora_3
tc-gaaacctgtaaagc-agaccc-gtgaacat-gtt----taaac-aagtttgttgtcg
tgatgttggacgccttcgtgcacaacatcacgcactc---gg-ccccaaacgacgcaagt
tgcttgggtgttctaacaacctctcggcgtggcaagcgccaaggtaaacaaaatcgatcg
cct-ctctgtc-cgggtgctg---tacgtggtacccatgatgttgatgaggagaatc-aa
ttgaa---agtcataacgactctcggcaacggatatctcggctctcgcatcgatgaagaa
cgtagcgaaatgcgatacttggtgtgaattgcagaatcccgtgaaccatcgagtctttga
acgcaagttgcgcccaaagccatcaggccgagggcacgcctgcctgggcgtcacgcatcg
cgtcgccccccaa-------catcatctat-ccccacttg-ctgtagggaaatgatgcat
----gaaaagtc-ggggcggatattggccccccgttaccta--tgtgtagtggccggccc
aaa--tagacgaccgtgt--cgatggatgtcacacgatatgtggtggttggaatc-gtca
acttgcggact-atcgtgtgagac-tatatcgagccacgggcacgacccaatggcggaaa
atgcccctcgaatgcg
>Ornithoboea_maxwellii_1
tc-gaaacctataaagc-agaccc-gtgaacat-gtc----t-aat-aagtttgttgtcg
tgatgttggatgccttcgtgtacaacatcacgcactc---gg-ccccaaacgacgtaagt
tgcttgggtgtact---aacctctcggcgcggcaagcgccaaggtaaacaaaatcgatcg
cct-ctctgtc-cgggtgct----taccaggtacccatgatg-tgatgaggagaatc-aa
ttgaa---agtcataatgactctcggcaacggatatctcggctctcgcatcgatgaagaa
cgtagcgaaatgcgatacttggtgtgaattgcagaatcccgtgaaccatcgagtctttga
acgcaagttgcgcccgaagccatcaggccgagggcacgcctgcctgggcgtcacgcatcg
cgtct-cccccaa-------catcatctat-ccccacttg-ccgtagggaaatgatgcat
----ggaaattc-ggggcggatattggcctcccgttaccta--tgtgtagtggccggccc
aaa--tataagaccgtgt--cgatggatgtcacacgatatgtggtggttggattc-gtca
acttgcggact-atcgtgtgagac-tatatcgagccacgggcacgacccaatggcagaga
atgcccctcgaatgcg
>Ornithoboea_maxwellii_2
tc-gaaacctataaagc-agaccc-gtgaacat-gtc----t-aat-aagtttgttgtcg
tgatgttggatgccttcgtgtacaacatcacgcactc---gg-ccccaaacgacgtaagt
tgcttgggtgtact---aacctctcggcgcggcaagcgccaaggtaaacaaaatcgatcg
cct-ctctgtc-cgggtgct----tacgaggtacccatgatg-tgatgaggagaatc-aa
ttgaa---agtcataatgactctcggcaacggatatctcggctctcgcatcgatgaagaa
cgtagcgaaatgcgatacttggtgtgaattgcagaatcccgtgaaccatcgagtctttga
acgcaagttgcgcccgaagccatcaggccgagggcacgcctgcctgggcgtcacgcatcg
cgtct-cccccaa-------catcatctat-ccccacttg-ccgtagggaaatgatgcat
----ggaaattc-ggggcggatattggcctcccgttaccta--tgtgtagtggccggccc
aaa--tataagaccgtgt--cgatggatgtcacacgatatgtggtggttggattc-gtca
acttgcggact-atcgtgtgagac-tatatcgagccacgggcacgacccaatggcagaga
atgcccctcgaatgcg
>Ornithoboea_maxwellii_var__minutiflora
tc-gaaacctataaagc-agaccc-gtgaacat-gtc----t-aat-aagttttttgtcg
tgatgttggatgccttcgtgtacaacatcacgcactc---gg-ccccaaacgacgtaagt
tgcttgggtgtact---aacctctcggcgcggcaagcgccaaggtaaacaaaatcgatcg
cct-ctctgtc-cgggtgct----tacgaggtacccatgatg-tgatgaggagaatc-aa
ttgaa---agtcataatgactctcggcaacggatatctcggctctcgcatcgatgaagaa
cgtagcgaaatgcgatacttggtgtgaattgcagaatcccgtgaaccatcgagtctttga
acgcaagttgcgcccgaagccatcaggccgagggcacgcctgcctgggcgtcacgcatcg
cgtct-cccccaa-------catcatctat-ccccacttg-ccgtagggaaatgatgcat
----ggaaattc-ggggcggatattggcctcccgttaccta--cgtgtagtggccggccc
aaa--tataagaccgtgt--cgatggatgtcacacgatatgtggtggttggattc-gtca
acttgcggact-atcgtgtgagac-tatatcgagccacgggcacgacccaatggcagaga
atgcccctcgaatgcg
>Ornithoboea_occulta_1
tc-gaaacctataaagc-agaccc-gtgaacat-gtc----taaat-aagtttgttgtcg
tgatgttggacgccttcgtgtacaacatcacgcactc---gg-ccccaaacgacgcaagt
tgcttgggtctact---aacctctcggcgcggcaagcgccaaggtaaacgaaatcgatcg
cct-ctctgtc-tgggtgct----tgcgtggtacccatgatg-tgatgaggagaatc-aa
ttgaa---agtcataatgactctcggcaacggatatctcggctctcgcatcgatgaagaa
cgtagcgaaatgcgatacttggtgtgaattgcagaatcccgtgaaccatcgagtctttga
acgcaagttgcgcccgaagccatcaggccgagggcacgcctgcctgggcgtcacgcatcg
cgtct-cccccag-------catcatctat-ccccacttg-ccgtagggaaatgatgcat
----gaaaattc-ggggcggatattggcctcccgttaccta--tgtgtagtggccggccc
aaa--tataagaccgtgt--cgatggatgtcacacgatatgtggtggttggattc-gtca
acttgcggact-atcgtgtgagac-tatatcgagccacgggcacgacccaatggcagaga
atgcccctcgaatgcg
>Ornithoboea_occulta_2
tc-gaaacctataaagc-agaccc-gtgaacat-gtc----taaat-aagtttgttgtcg
tgatgttggacgccttcgtgtacaacatcacgcactc---gg-ccccaaacgacgcaagt
tgcttgggtctact---aacctctcggcgcggcaagcgccaaggtaaacgaaatcgatcg
cct-ctctgtc-tgggtgct----tgcgtggtacccatgatg-tgatgaggagaatc-aa
ttgaa---agtcataatgactctcggcaacggatatctcggctctcgcatcgatgaagaa
cgtagcgaaatgcgatacttggtgtgaattgcagaatcccgtgaaccatcgagtctttga
acgcaagttgcgcccgaagccatcaggccgagggcacgcctgcctgggcgtcacgcatcg
cgtct-cccccag-------catcatctat-ccccacttg-ccgtagggaaatgatgcat
----gaaaattc-ggggcggatattggcctcccgttaccta--tgtgtagtggccggccc
aaa--tataagaccgtgt--cgatggatgtcacacgatatgtggtggttggattc-gtca
acttgcggact-atcgtgtgagac-tatatcgagccacgggcacgacccaatggcagaga
atgcccctcgaatgcg
>Ornithoboea_pseudoflexuosa
tc--gaacctttaaagc-agaccc-gtgaacat-gtt----taaat-aagcttgttgtcg
tggtgtt-gatgccttcgtgtataacatcacgcactctcggc-ccccaaacgacgcaagt
tgcttgggtgtact---aacctctcggcgcggcaagcgccaaggaaaacagaatcgatcg
cct-ctctgtc-cgggtgctg---tacatggtacccatgatg-tgatgaggaaaatc-aa
ttgaa---agtcataatgactctcggcaacggatatctcggctctcgcatcgatgaagaa
cgtagcgaaatgcgatacttggtgtgaattgcataatcccgtgaaccatcgagtatttga
acgcaagttgcgcccgaagccatcaggctgagggcacgcctgcctgggcgtcacgcatcg
cgtcgtcccacaa-------catcatctat-ccccacttg-ctgttgggaaatgatgcat
----gaaaagtt-ggggtggatattggcctcccattaccta--tgtgtagtggccggccc
aaa--tagaagaccgtgt--cgatggatatcacacgatatgtggtggttggattc-atca
acttgcggact-accgtgtgagac-tatatcgagccacgggcatgacccattggcagaaa
atgcccctcgaatgcg
>Ornithoboea_puglisiae_1
tc-gagacctgtaaagc-agaccc-gtgaacat-gtt----caaatcaagttggttgtcg
tgatgtcggatgccttcgtgtcgaacaccacgcgcct---gg-ccccagacgacgcaagt
tgcctgggcgtacc--taacctctcggcgcggcaagcgccaaggaaaacggaatcgatcg
cct-ctctgtc-cgggtgctg---tacgtggtacccatgatg-tgatgaggggaatc-aa
ttgaga-taaccataatgactctcggcaacggatatctcggctctcgcatcgatgaagaa
cgtagcgaaatgcgatacttggtgtgaattgcataatcccgtgaaccatcgagtctttga
acgcaagttgcgcccgaggccaccaggctgagggcacgtctgcctgggcgtcgcgcatcg
cgtcgccccccgg-------catcatctat-ccccgcttg-ctgcagggagatgatgcat
----taagagtc-ggggcggatactggcctcccgtcgcctgtttgcgtagcggccggccc
aaa--taaaagaccgtgc--cgatggatgtcgcacgatatgtggtggttggattc-ctca
acttgcggact-gtcgtgtgggac-tatatcgagccacgggcgcgacccaatggcggaag
atgcccctcgattgcg
>Ornithoboea_puglisiae_2
tc-gagacctgtaaagc-agaccc-gtgaacat-gtt----caaatcaagttggttgtcg
tgatgttggatgccttcgtgtcgaacaccacgagcct---gg-ccccagacgacgcaagt
cgcctgggcgtacc--taacctctcggcgcggcaagcgccaaggaaaacgtaatcgatcg
cct-ctctgtc-cgggtgctg---tacgtggtacccatgatg-tgatgaggggaatc-aa
ttgagattagccataatgactctcggcaacggatatctcggctctcgcatcgatgaagaa
cgtagcgaaatgcgatacttggtgtgaattgcataatcccgtgaaccatcgagtctttga
acgcaagttgcgcccgaggccaccaggctgagggcacgtctgcctgggcgtcgcgcatcg
cgtcgccccccgg-------catcatctat-ccccgcttt-ctggagggagatgatgcat
----taagagtc-ggggcggatactggcctcccgtcgcctg--cgcgtggcggccggccc
aaa--taaaagaccgtgc--cgatggatgtcgcacgacatgtggtggttggattc-ctca
acttgcggact-gtcgtgtgagac-tatatcgagccacgggcgctacccaatggcggaag
atgcccctcgattgcg
>Ornithoboea_puglisiae_3
tc-gagacctgtaaagc-agaccc-gtgaacat-gtt----caaatcaagttggttgtcg
tgatgtcggatgccttcgtgtcgaacaccacgcgcct---gg-ccccagacgacgcaagt
tgcctgggcgtacc--taacctctcggcgcggcaagcgccaaggaaaacggaatcgatcg
cct-ctctgtc-cgggtgctg---tacgtggtacccatgatg-tgatgaggggaatc-aa
ttgaga-tagccataatgactctcggcaacggatatctcggctctcgcatcgatgaagaa
cgtagcgaaatgcgatacttggtgtgaattgcataatcccgtgaaccatcgagtctttga
acgcaagttgcgcccgaggccaccaggctgagggcacgtctgcctgggcgtcgcgcatcg
cgtcgccccccgg-------catcatctat-ccccgcttg-ctgcagggagatgatgcat
----taagagtc-ggggcggaaactggcctcccgtcgcctg--tgcgtagcggccggccc
aaa--taagagaccgtgc--cgatggatgtcgcacgatatgtggtggttggattc-ctca
acttgcggact-gtcgtgtgagac-tatatcgagccacgggcgcgacccaatggcggaag
atgcccctcgattgcg
>Ornithoboea_puglisiae_4
tc-gagacctgtaaagc-agaccc-gtgaacat-gtt----caaatcaagttggttgtcg
tgatgtcggatgccttcgtgtcgaacaccacgcgcct---gg-ccccagacgacgcaagt
tgcctgggcgtacc--taacctctcggcgcggcaagcgccaaggaaaacggaatcgatcg
cct-ctctgtc-cgggtgctg---tacgtggtacccatgatg-tgatgaggggaatc-aa
ttgaga-taaccataatgactctcggcaacggatatctcggctctcgcatcgatgaagaa
cgtagcgaaatgcgatacttggtgtgaattgcataatcccgtgaaccatcgagtctttga
acgcaagttgcgcccgaggccaccaggctgagggcacgtctgcctgggcgtcgcgcatcg
cgtcgccccccgg-------catcatctat-ccccgcttg-ctgcagggagatgatgcat
----taagagtc-ggggcggatactggcctcccgtcgcctgtttgcgtagcggccggccc
aaa--taaaagaccgtgc--cgatggatgtcgcacgatatgtggtggttggattc-ctca
acttgcggact-gtcgtgtgggac-tatatcgagccacgggcgcgacccaatggcggaag
atgcccctcgattgcg
>Ornithoboea_brachycarpa
cc-ggaacctgcagagc-agaccc-gtggacatcgttcgttcggac-gagtgtgctgccg
tgatgtgggatgccctcgcgctc-----cggacatca---cg-cggcacctggcgcaggc
cgcctgggcgtgct---aacctctcggcgcggcgagcgccaagggaaacaggaccgaccg
cct-ctccgtc-cgggtgctg---cacgtggtgcccatgatg-tgatgaggaggatc-ta
tggagg-tagtcgcaacgactctcggcaacggatatctcggctctcgcatcgatgaagaa
cgtagcgagatgcgatacttggtgtgaattgcagaatcccgtgaaccatcgagtctttga
acgcaagttgcgcccgaggccaccgggccgagggcacgtctgcctgggcgtcacgcatcg
cgtcgccccccca--gcatgcaccgtcgatcccccacgcg-gtgtggggtggtggtgcat
gagagagaggcc-ggggcggatattggcctcccgctgccca--tgtgcagcggccggccc
aaaaccacgaggccgtgc--cgatggatgccgcacgttacgtggtggtcggactc-ctcg
actcgcgggct-atcgtgc-ggac-catatcgagccgcgtgcacgaccca----------
acgtccctcgactgcg
>Ornithoboea_wildeana_1
tc--gaacctgcaaagc-agaccc-gtgaacat-gtt----taaat-aagtttgttgtcg
tgatgttggacgccttcgtgtacaacatcacgcactc---gg-ccccaaacgacgcaagt
tgcttgggtgcactaacaacctctcggcgtggcaagcgccaaggtaaacaaaatcgatcg
cct-ctctgtc-cgggtgccg---tacgtggtacccatgatgctgatgaggagaatc-aa
ttgaa---agtcataacgactctcggcaacggatatctcggctctcgcatcgatgaagaa
cgtagcgaaatgcgatacttggtgtgaattgcagaatcccgtgaaccatcgagtctttga
acgcaagttgcgcccgaagccatcaggctgagggcacgcctgcctgggcgtcacgcatcg
cgtcgccccccaa-------catcatctat-ccccacttg-ctgtagggaaatgatgcat
----gaaaagtc-ggggcggagattggcctcccgttaccta--tgtgtagtggccggccc
aaa--tagacgaccgtgt--cgatggatgtcacacgatatgtggtggttggattc-gtca
acttgcggact-atcgtgtgagac-tatatcgagccacgggcacgacccaatggcagaaa
atgcccctcgaatgcg
>Ornithoboea_wildeana_2
tc-gaaacctgcaaagc-agaccc-gtgaacat-gtt----taaat-aagtttgttgtcg
tgatgttggacgccttcgtgtacaacatcacgcactc---gg-ccccaaacgacgcaagt
tgcttgggtgcactaacaacctctcggcgtggcaagcgccaaggtaaacaaaatcgatcg
cct-ctctgtc-cgggtgccg---tacgtggtacccatgatgatgatgaggagaatc-aa
ttgaa---agtcataacgactctcggcaacggatatctcggctctcgcatcgatgaagaa
cgtagcgaaatgcgatacttggtgtgaattgcagaatcccgtgaaccatcgagtctttga
acgcaagttgcgcccgaagccatcaggctgagggcacgcctgcctgggcgtcacgcatcg
cgtcgccccccaa-------catcatctat-ccccacttg-ctgtagggaaatgatgcat
----gaaaagtc-ggggcggagattggcctcccgttaccta--tgtgtagtggccggccc
aaa--tagacgaccgtgt--cgatggatgtcacacgatatgtggtggttggattc-gtca
acttgcggact-atcgtgtgagac-tatatcgagccacgggcacgacccaatggcagaaa
atgcccctcgaatgcg
>Rhabdothamnopsis_sinensis
tc-gaaacctgcaaagc-agaccc-gtgaacat-gtt----ttgat-aagattgtggccg
tgatgctggatccgttcgcgcccaacatcacggcctc---gacccccaaatgatgtaagt
tgcttgggtgtact---aacctcgcggcgcggcaagcgccaaggaaaacaaaaccgatca
cctcctccgtc-tgggtgctgctttatgcggtgcccatgayg-tgatggggagaatcaaa
atgaaa-tagtcataacgactctcggcaacggatatctcggctctcgcatcgatgaagaa
cgtagcgaaatgcgatacttggtgtgaattgcagaatcccgtgaaccatcgagtctttga
acgcaagttgcgcccgaagccatcaggccgagggcacgtctgcctgggcgtcacgaattg
cgtcgccc-ccaa-------catcatcgtt-ctccactta-cagtcgggaaacgatgcat
----gatatggc-ggggtggatattggcctcccgttatctc--tgtgtagcggccggctt
aaa--taaaaaaccgtgt--cgatggatgtcacatgatacgtggtggttggattc-gtca
acttttgaact-atcatgccagac-aatatcgtgtcacgggaacgacccactggcagcaa
atgccctcgaa-tgcg
