# Supplementary material for: Ornithoboea brachycarpa (Gesneriaceae), a new cave-dwelling species from Guangxi, China
Source: PhytoKeys. 2026 Jun 17;276:229–43. doi: 10.3897/phytokeys.276.181524 (PMC13294687; doi:10.3897/phytokeys.276.181524)
Supplement: Supplementary material 2 — Sequence alignment file 2 [file phytokeys-276-229_article-181524__-s002.fasta]

>Kaisupeea_herbacea_1
tgaagactttcaaattcagagaaaccctggaattaataaaaatgggcaatcctgagccaa
atcc-tgttttatcaaaa-taagggttcagagggcgaaaaagaggataggtgcagagact
caatggaagctgttctaacaaatggagttgactacgttggtagaggaattgaaactttag
aaagaatgaaagataaacctatctattgaatactattgatgattaataatggcccgaatc
tgtatctgggtttttgt------atatgaaagaaaaatgcaagaattagtgttaattgat
ttcacattgataaaagaatcgaatattcattgatcaaatcattcactccacagtccgata
gatctcttaaagaacttattattcggacgagaataaagatagagtcccgctctacatgtc
aataccggcaacaatgaaacttatagtaagaggaaaatccgtcgactttaaaaatcgtga
gggttcaagtccctctatccccaaaaaaatccta-----taattgactcccaaaatagtt
atcctatccgctttgtccgttaacggttcaaaattcc------cttatctttctaactct
tttacaatacaaatgtctttgggcgtaaatgactttctcttctcacatgtgatatagaa-
----tacacattcaaatgaagcaaggaatcccta----------ttggaataattcacaa
tcaatagcattacgcatattgacacttacaaagtcgtctttttaaagatccaagagatta
gaggacttagagaaaactttgtaattttcccttgtccctttaattgacacagaccccagt
cctctaataaaatgaagatgagatgctacattgggaa-tgg
>Kaisupeea_herbacea_2
tgaagactttcaaattcagagaaaccctggaattaataaaaatgggcaatcctgagccaa
atcc-tgttttatcaaaattaagggttcagagggcgaaaaagaggataggtgcagagact
caatggaagctgttctaacaaatggagttgactacgttggtagaggaattgaaactttag
aaagaatgaaagataaacgtatctattgaatactattgatgattaataatggcccgaatc
tgtatctgggtttttgt------atatgaaagaaaaatgcaagaattagtgttaattgat
ttcacattgataaaagaatcgaatattcattgatcaaatcattcactccacagtccgata
gatctcttaaagaacttattattcggacgagaataaagatagagtcccgctctacatgtc
aataccggcaacaatgaaacttatagtaagaggaaaatccgtcgactttaaaaatcgtga
gggttcaagtccctctatccccaaaaaaatccta-----taattgactcccaaaatagtt
atcctatccgctttgttcgttaacggttcaaaattcc------cttatctttctaactct
tttacaatacaaatgtctttgggcgtaaatgactttctcttctcacatgtgatatagaa-
----tacacattcaaatgaagcaaggaatcccta----------ttggaataattcacaa
tcaatagcattacgcatactgacacttacaaagtcgtctttttaaagatccaagagatta
gaggacttagagaaaactttgtaattttcccttgtccctttagttgacacagaccccagt
cctctaataaaatgaggatgagatgctacattgggaa-tgg
>Kaisupeea_herbacea_3
tgaagactttc-aattcagagaaaccctggaattaataaaaatgggcaatcctgagccaa
atcc-tgttttatcaaaa-taagggttcagagggcgaaaaagaggataggtgcagagact
caatggaagctgttctaacaaatggagttgactacgttggtagaggaattgaaactttag
aaagaatgaaagataaacgtatctattgaatactattgatgattaataatggcccgaatc
tgtatctgggtttttgt------atatgaaagaaaaatgcaagaattagtgttaattgat
ttcacattgataaaagaatcgaatattcattgatcaaatcattcactccacagtccgata
gatctcttaaagaacttattattcggacgagaataaagatagagtcccgctctacatgtc
aataccggcaacaatgaaacttatagtaagaggaaaatccgtcgactttaaaaatcgtga
gggttcaagtccctctatccccaaaaaaatccta-----taattgactcccaaaatagtt
atcctatccgctttgttcgttaacggttcaaaattcc------cttatctttctaactct
tttacaatacaaatgtctttgggcgtaaatgactttctcttctcacatgtgatatagaa-
----tacacattcaaatgaagcaaggaatcccta----------ttggaataattcacaa
tcaatagcattacgcatactgacacttacaaagtcgtctttttaaagatccaagagatta
gaggacttagagaaaactttgtaattttcccttgtccctttaattgacacagaccccagt
cctctaataaaatgaggatgagatgctacattgggaa-tgg
>Kaisupeea_orthocarpa
tgaagactttc-aattcagagaaaccctggaattaataaaaatgggcaatcctgagccaa
atcc-tattttatcaaaa-taagggttcagagggcgaaaaagaggataggtgcagagact
caatggaagctgttctaacaaatggagttgactacgttggtagaggaattgaaactttag
aaagaatgaaagataaacgtatctattgaatactattgatgattaataatggcccgaatc
tgtatctgggtttttgt------atatgaaagaaaaatgcaagaattagtgttaattgat
ttcacattgataaaagaatcgaatattcattgatcaaatcattcactccacagtccgata
gatctcttaaagaacttattattcggacgagaataaagatagagtcccgctctacatgtc
aataccggcaacaatgaaacttatagtaagaggaaaatccgtcgactttaaaaatcgtga
gggttcaagtccctctatccccaaaaagatccta-----taattgactcccaaaatagtt
atcctatccgctttgttcgttaacggttcaaaattcc------cttatctttctaattct
tttacaatacaaatgtctttgggcgtaaatgactttctcttctcacatgtgatatagaa-
----tacacattcaaatgaagcaaggaatcccta----------ttggaataattcacaa
taaatagcattacgcatactgacacttacaaagtcgtctttttaaagatccaagagatta
gaggacttagagaaaactttgtaatttttccttgtccctttaattgacacagaccccagt
cctctactaaaatgaggatgagatactacattgggaa-tg-
>Ornithoboea_arachnoidea_1
tgaagactttcaaattcagagaaaccctggaattaataaaaatgggcaatcctgagccaa
atcc-tgttttctcaaaa-caagggttcagagggcgaaaaagaggataggtgcagagact
caatggaagctgttctaacaaatggagttgactgcgttggtagaggaattgaaactttag
aaaagatgaaagataaacgtatctattgaatactattgatgattaataatggcccgaatc
tgtatctgggtttttgt------atatgaaagaaaaatggaagaattggtgtgaattgat
ttcccattgctaaaagaatcgaatattcattgatcaaattattcactccacagtccgata
gatctcttaaataacttattattcggacgagaataaagatagagtcccgttctacatgtc
aataccggcaacaatgaaacttatagtaagaggaaaatccgtcgactttaaaaatcgtga
gggttcaagtccctctatccccaaaaaaatccta-----taattgactcccaaaatagtt
atcctatccgctttgttcgttaacggttcaaaattcc------tttatatttctaattct
tt-----tacaaatgtctttgggcgtaaatgactttctcttctcacatgtgatattgaa-
----taaacattcaaatgaagcaaggaatcccta----------ttggaataattcacac
tcaatagcattacgcatactgacacttataaagtcgtctttttaaagatccaagagatta
gaggacttggaggaaactttgtaattttcccttgtccctttaattgacacagaccccagt
cctctaataaaatgaggatgggatgctacattgggaa-tgg
>Ornithoboea_arachnoidea_2
tgaagactttcaaattcagagaaaccctggaattaataaaaatgggcaatcctgagccaa
atcc-tgttttctcaaaa-caagggttcagagggcgaaaaagaggataggtgcagagact
caatggaagctgttctaacaaatggagttgactgcgttggtagaggaattgaaactttag
aaaggatgaaagataaacgtatctattgaatactattgatgattaataatggcccgaatc
tgtatctgggtttttgt------atatgaaagaaaaatggaagaattggtgtgaattgat
ttcccattgctaaaagaatcgaatattcattgatcaaattattcactccacagtccgata
gatctcttaaataacttattattcggacgagaataaagatagagtcccgttctacatgtc
aataccggcaacaatgaaacttatagtaagaggaaaatccgtcgactttaaaaatcgtga
gggttcaagtccctctatccccaaaaaaatccta-----taattgactcccaaaatagtt
atcctatccgctttgttcgttaacggttcaaaattcc------tttatatttctaattct
tt-----tacaaatgtctttgggcgtaaatgactttctcttctcacatgtgatattgaa-
----taaacattcaaatgaagcaaggaatcccta----------ttggaataattcacac
tcaatagcattacgcatactgacacttataaagtcgtctttttaaagatccaagagatta
gaggacttggaggaaactttgtaattttcccttgtccctttaattgacacagaccccagt
cctctaataaaatgaggatgggatgctacattgggaa-tgg
>Ornithoboea_arachnoidea_3
tgaagactttcaaattcagagaaaccctggaattaataaaaatgggcaatcctgagccaa
atcc-tgttttctcaaaa-caagggttcagagggcgaaaaagaggataggtgcagagact
caatggaagctgttctaacaaatggagttgactgcgttggtagaggaattgaaactttag
aaaggatgaaagataaacgtatctattgaatactattgatgattaataatggcccgaatc
tgtatctgggtttttgt------atatgaaagaaaaatggaagaattggtgtgaattgat
ttcacattgctaaaagaatcgaatattcattgatcaaattattcactccacagtccgata
gatctcttaaataacttattattcggacgagaataaagatagagtcccgttctacatgtc
aataccggcaacaatgaaacttatagtaagaggaaaatccgtcgactttaaaaatcgtga
gggttcaagtccctctatccccaaaaaaatccta-----taattgactcccaaaatagtt
atcctatccgctttgttcgttaacggttcaaaattcc------cttatatttctaattct
tt-----tacaaatgtctttgggcgtaaatgactttctcttctcacatgtgatattgaa-
----taaacattcaaatgaagcaaggaatcccta----------ttggaataattcacaa
tcaatagcattacgcatactgacacttataaagtcgtctttttaaagatccaagagatta
gaggacttggagaaaactttgtaattttcccttgtccctttaattgacacagaccccagt
cctctaataaaatgaggatgggatgctacattggggaatgg
>Ornithoboea_arachnoidea_4
tgaagactttc-aattcagagaaaccctggaattaataaaaatgggcaatcctgagccaa
atcc-tgttttctcaaaa-caagggttcagagggcgaaaaagaggataggtgcagagact
caatggaagctgttctaacaaatggagttgactgcgttggtagaggaattgaaactttag
aaaggatgaaagataaacgtatctattgaatactattgatgattaataatggcccgaatc
tgtatctgggtttttgt------atatgaaagaaaaatggaagaattggtgtgaattgat
ttcacattgctaaaagaatcgaatattcattgatcaaattattcactccacagtccgata
gatctcttaaataacttattattcggacgagaataaagatagagtcccgttctacatgtc
aataccggcaacaatgaaacttatagtaagaggaaaatccgtcgactttaaaaatcgtga
gggttcaagtccctctatccccaaaaaaatccta-----taattgactcccaaaatagtt
atcctatccgctttgttcgttaacggttcaaaattcctttatatttatatttctaattct
tt-----tacaaatgtctttgggcgtaaatgactttctcttctcacatgtgatattgaa-
----taaacattcaaatgaagcaaggaatcccta----------ttggaataattcacac
tcaatagcattacgcatactgacacttataaagtcgtctttttaaagatccaagagatta
gaggacttggaggaaactttgtaattttcccttgtccctttaattgacacagaccccagt
cctctaataaaatgaggatgggatgctacattgggaa-tgg
>Ornithoboea_arachnoidea_5
tgaagactttcaaattcagagaaaccctggaattaataaaaatgggcaatcctgagccaa
atcc-tgttttctcaaaa-caagggttcagagggcgaaaaagaggataggtgcagagact
caatggaagctgttctaacaaatggagttggctgcgttggtagaggaattgaaactttag
aaaggatgaaagataaacgtatctattgaatactattgatgattaataatggcccgaatc
tgtatctgggtttttgt------atatgaaagaaaaatggaagaattggtgtgaattgat
ttcacattgctaaaagaatcgaatattcattgatcaaattattcactccacagtccgata
gatctcttaaataacttattattcggacgagaataaagatagagtcccgttctacatgtc
aataccggcaacaatgaaacttatagtaagaggaaaatccgtcgactttaaaaatcgtga
gggttcaagtccctctatccccaaaaaaatccta-----taattgactcccaaaatagtt
atcctatccgctttgttcgttaacggttcaaaattcc------cttatatttctaattct
tt-----tacaaatgtctttgggcgtaaatgactttctcttctcacatgtgatattgaa-
----taaacattcaaatgaagcaaggaatcccta----------ttggaataattcacaa
tcaatagcattacgcatactgacacttataaagtcgtctttttaaagatgcaagagatta
gaggacttggagaaaactttgtaattttcccttgtccctttaattgacacagaccccagt
cctctaataaaatgaggatgggatgctacattgggaa-tgg
>Ornithoboea_barbanthera
tgaagactttcaaattcagagaaaccctggaattaataaaaatgggcaatcctgagccaa
atcc-tgttttctcaaaa-caagggttcagagggcgaaaaagaggataggtgcagagact
caacggaagctgttctaacaaatggagttgactgcgttggtagaggaattgaaactttag
aaaggatgaaagataaacgtatctattgaatactattgatgattaataatggcccgaatc
tttatctgggtttttgt------atatgaaagaaaaatggaagaattggtgtaaattgat
ttcacattgctaaaagaatcgaatattcattgatcaaattattcactccacagtccgata
gatctcttaaataacttattattcggacgagaataaagatagagtcccgttctacatgtc
aataccggcaacaatgaaacttatagtaagaggaaaatccgtcgactttaaaaatcgtga
gggttcaagtccctctatccccaaaaaaatcctataatttaattgactcccaaaatagtt
atcctatccactttgttcgttaacggttcaaaattcc------tttatatttctaattct
tt-----tacaaatgtctttgggcgtaaatgactttctcttctcacatgtgatattgaa-
----taaacattcaaatgaagcaaggaatcccta----------ttggaataattcacaa
tcaatagcattacgcatactgacacttataaagtcgtctttttaaagatccaagagatta
gaggacttggagaaaactttgtaattttcccttgtccctttaattgacacagaccccagt
cctctaataaaatgaggatgggatgctacattgggaa-tgg
>Ornithoboea_feddei
tgaagactttcaaattcagagaaaccctggaattaataaaaatgggcaatcctgagccaa
atcc-ttgttttctcaaa-aaagggttcagagggcgaaaaagaggataggtgcagagact
caatggaagctgttctaacaaatggagttgactgcgttggtagaggaattgaaactttag
aaaggatgaaagataaacgtatctattgaatactattgatgattaataatggcccgaatc
tgtatctgggtttttgtatatgaatatgaaataaaaatggaagaattggtgtgaattgat
ttcacattgataaaataatcgaatattcattgatcaaatcattcactccacagtccgata
gatctattaaataacttattattcggacgagaataaagatagagtcccgttctacatgtc
aataccggcaacaatgaaacttatagtgagaggaaaatccgtcgactttcaaaatcgtga
gggttcaagtccctctatccccaaaaaaatccta-----taattgactcccaaaatagtt
atcctatccgctttgttcgttaacggttcaaaattcc------tttatctttctaattct
tt-----tacaaatgtctttgggcgtaaatgactttctcttctcacatgtgatat-----
----tacacattcaaatgaagcaaggaagcccta----------ttggaataattcacaa
tcaatagcattacgcatattgacacttataaagtcgtctttttaaagatccaagagatta
gaggacttggagaaaactttgtaattttcccttggccctttaattgacacagaccccagt
cctctaataaaatgaggatgggatgctacagtgggaa-t--
>Ornithoboea_flexuosa
tgaagactttcaaattcagagaaaccctggaattaataaaaatgggcaatcctgagccaa
atcc-tgttttctcaaaa-caagggttcagagggcgaaaaagaggataggtgcagagact
caatggaagctgttctaacaaatggagttgactgcgttggtagaggaattgaaactttag
aaaggatgaaagataaacgtatctattgaatactattgatgattaataatggcccgaatc
tgtatctgggtttttgt------atatgaaagaaaaatggaagaattggtgtgaattgat
ttcacattgctaaaagaatcgaatattcattgatcaaattattcactccacagtccgata
gatctcttaaataacttattattcggacgagaataaagatagagtcccgttctacatgtc
aataccggcaacaatgaaacttatagtaagaggaaaatccgtcgactttaaaaatcgtga
gggttcaagtccctctatccccaaaaaaatccta-----taattgactcccaaaatagtt
atcctatccgctttgttcgttaacggttcaaaattcc------tttatatttctaattct
tt-----tacaaatgtctttgggcgtaaatgactttctcttctcacatgtgatattgaa-
----taaacattcaaatgaagcaaggaatcccta----------ttggaataattcacaa
tcaatagcattacgcatactgacacttagaaagtcgtctttttaaagatccaagagatta
gaggacttggagaaaactttgtaattttcccttgtccctttaattgacacagaccccagt
cctctaataaaatgaggatgggatgctacattgggaa-tgg
>Ornithoboea_grandiflora_1
tgaagactttcaaattcagagaaaccctggaattaataaaaatgggcaatcctgagccaa
atcc-tgttttctcaaaa-caagggttcagagggcgaaaaagaggataggtgcagagact
caatggaagctgttctaacaaatggagttgactgcgttggtagaggaattgaaactttag
aaaggatgaaagataaacgtatctattgaatactattgatgattaataatggaccgaatc
tgtatctgggtttttgt------atatgaaagaaaaatggaagaattggtgtgaattgat
ttcacattgctaaaagaatcgaatattcattgatcaaattattcactccacagtccgata
gatctcttaaataacttattattcggacgagaataaagatagagtcccgttctacatgtc
aataccggcaacaatgaaacttatagtaagaggaaaatccgtcgactttaaaaatcgtga
gggttcaagtccctctatccccaaaaaaatccta-----taattgactcccaaaatagtt
atcctatccgctttgttcgttaacggttcaaaattcc------tttatatttctaattct
tt-----tacaaatgtctttgggcgtaaatgactttctcttctcacatgtgatattgaa-
----taaacattcaaatgaagcaaggaatcccta----------ttggaataattcacaa
tcaatagcattacgcatactgacacttataaagtcgtctttttaaagatccaagagatta
gaggacttggagaaaactttgtaattttcccttgtccctttaattgacacagaccccagt
cctctaataaaatgaggatgggatgctacattgggaa-tgg
>Ornithoboea_grandiflora_2
tgaga--ctttcaattcagagaaaccctggaattaataaaaatgggcaatcctgagccaa
atcc-tgttttctcaaaa-caagggttcagagggcgaaaaagaggataggtgcagagact
caatggaagctgttctaacaaatggagttgactacgttggtagaggaattgaaactttag
aaaggatgaaagataaacgtatctattgaatactattgatgattaataagggcccgaatc
tgtatctgggtttttgt------atatgaaataaaaatggaagaattggtgtgaattgat
ttcacattgctaaaagaatcgaatattcattgatcaaattattcactccacagtccgata
gatctcttaaataacttattattcggacgagaataaagatagagtcccgttctacatgtc
aataccggcaacaatgaaacttatagtaagaggaaaatccgtcgactttaaaaatcgtga
gggttcaagtccctctatccccaaaaaaatccta-----taattgactcccaaaatagtt
atcctatccgctttgttcgttaacggttcaaaattcc------tttatatttctaattct
tt-----tacaaatgtctttgggcgtaaatgactttctcttctcacatgtgatattgaa-
----taaacattcaaatgaagcaaggaatcccta----------ttggaataattcacaa
tcaatagcattacgcatactgacacttataaagtcgtctttttaaagatccaagagatta
gaggacttggagaaaactttgtaattttcccttgtccctttaattgacacagaccccagt
cctctaataaaatgaggatgggatgctacattgggaa-tgg
>Ornithoboea_grandiflora_3
tgaagactttc-aattcagagaaaccctggaattaataaaaatgggcaatcctgagccaa
atcc-tgttttctcaaaa-caagggttcagagggcgaaaaagaggataggtgcagagact
caatggaagctgttctaacaaatggagttgactgcgttggtagaggaattgaaactttag
aaaggatgaaagataaacgtatctattgaatactattgatgattaataatggaccgaatc
tgtatctgggtttttgt------atatgaaagaaaaatggaagaattggtgtgaattgat
ttcacattgctaaaagaatcgaatattcattgatcaaattattcactccacagtccgata
gatctcttaaataacttattattcggacgagaataaagatagagtcccgttctacatgtc
aataccggcaacaatgaaacttatagtaagaggaaaatccgtcgactttaaaaatcgtga
gggttcaagtccctctatccccaaaaaaatccta-----taattgactcccaaaatagtt
atcctatccgctttgttcgttaacggttcaaaattcc------tttatatttctaattct
tt-----tacaaatgtctttgggcgtaaatgactttctcttctcacatgtgatattgaa-
----taaacattcaaatgaagcaaggaatcccta----------ttggaataattcacaa
tcaatagcattacgcatactgacacttataaagtcgtctttttaaagatccaagagatta
gaggacttggagaaaactttgtaattttcccttgtccctttaattgacacagaccccagt
cctctaataaaatgaggatgggatgctacattgggaa-tgg
>Ornithoboea_maxwellii_1
----gactttcaaattcagagaaaccctggaattaataaaaatgggcaatcctgagccaa
atcc-tgttttctcaaaa-caagggttcagagggcgaaaaagaggataggtgcagagact
caatggaagctgttctaacaaatggagttgactgcgttggtagaggaattgaaactttag
aaaggatgaaagataaacgtatctattgaatactattgatgattaataatggcccgaatc
tctatctgggtttttgt------atatgaaagaaaaatggaagaattggtgtgaattgat
ttcacattgctaaaagaatcgaatattcattgatcaaattattcactccacagtccgata
gatctcttaaataacttattattcggacgagaataaagatagagtcccgttctacatgtc
aataccggcaacaatgaaacttatagtaagaggaaaatccgtcgactttaaaaatcgtga
gggttcaagtccctctatccccaaaaaaatccta-----taattgactccaaaaatagtt
atcctatgcactttgttcgttaacggttcaaaattcc------tttatatttctaattct
tt-----tacaaatgtctttgggcgtaaatgactttctcttctcacatgtgatattgaa-
----taaacattcaaatgaagcaaggaatccctattggaataatttggaataattcacaa
tcaatagcattacgcatactgacacttataaagtcgtctttttaaagatccaagagatta
gaggacttggagaaaactttgtaattttcccttgtccctttaattgacacagaccccagt
cctctaataaaatgaggatgggatgctacattgggaa-tgg
>Ornithoboea_maxwellii_2
tgaagactttcaaattcagagaaaccctggaattaataaaaatgggcaatcctgagccaa
atcc-tgttttctcaaaa-caagggttcagagggcgaaaaagaggataggtgcagagact
caatggaagctgttctaacaaatggagttgactgcgttggtagaggaattgaaactttag
aaaggatgaaagataaacgtatctattgaatactattgatgattaataatggcccgaatc
tctatctgggtttttgt------atatgaaagaaaaatggaagaattggtgtgaattgat
ttcacattgctaaaagaatcgaatattcattgatcaaattattcactccacagtccgata
gatctcttaaataacttattattcggacgagaataaagatagagtcccgttctacatgtc
aataccggcaacaatgaaacttatagtaagaggaaaatccgtcgactttaaaaatcgtga
gggttcaagtccctctatccccaaaaaaatccta-----taattgactcccaaaatagtt
atcctatgcgctttgttcgttaacggttcaaaattcc------tttatatttctaattct
tt-----tacaaatgtctttgggcgtaaatgactttctcttctcacatgtgatattgaa-
----taaacattcaaatgaagcaaggaatccctattggaataatttggaataattcacaa
tcaatagcattacgcatactgacacttataaagtcgtctttttaaagatccaagagatta
gaggacttggagaaaactttgtaattttcccttgtccctttaattgacacagaccccagt
cctctaataaaatgaggatgggatgctacattgggaa-tgg
>Ornithoboea_maxwellii_var__minutiflora
---agactttcaaattcagagaaaccctggaattaataaaaatgggcaatcctgagccaa
atcc-tgttttctcaaaa-caagggttcagagggcgaaaaagaggataggtgcagagact
caatggaagctgttctaacaaatggagttgactgcgttggtagaggaattgaaactttag
aaaggatgaaagataaacgtatctattgaatactattgatgattaataatggcccgaatc
tctatctgggtttttgt------atatgaaagaaaaatggaagaattggtgtgaattgat
ttcacattgctaaaagaatcgaatattcattgatcaaattattcactccacagtccgata
gatctcttaaataacttattattcggacgagaataaagatagagtcccgttctacatgtc
aataccggcaacaatgaaacttatagtaagaggaaaatccgtcgactttaaaaatcgtga
gggttcaagtccctctatccccaaaaaaatccta-----taattgactcccaaaatagtt
atcctatgcgctttgttcgttaacggttcaaaattcc------tttatatttctaattct
tt-----tacaaatgtctttgggcgtaaatgactttctcttctcacatgtgatattgaa-
----taaacattcaaatgaagcaaggaatcccta----------ttggaataattcacaa
tcaatagcattacgcatactgacacttataaagtcgtctttttaaagatccaagagatta
gaggacttggagaaaactttgtaattttcccttgtccctttaattgacacagaccccagt
cctctaataaaatgaggatgggatgctacattgggaa-tgg
>Ornithoboea_occulta_1
tgaagactttcaaattcagagaaaccctggaattaataaaaatgggcaatcctgagccaa
atcc-tgttttctcaaaa-caagggttcagagggcgaaaaagaggataggtgcagagact
caatggaagctgttctaacaaatggagttgactgcgttggtagaggaattgaaactttag
aaaggatgaaagataaacgtatctattgaatactattgatgattaataatggcccgaatc
tctatctgggtttttgt------atatgaaagaaaaatggaagaattggtgtgaattgat
ttcacattgctaaaagaatcgaatattcattgatcaaattattcactccacagtccgata
gatctcttaaataacttattattcggacgagaataaagatagagtcccgttctacatgtc
aataccggcaacaatgaaacttatagtaagaggaaaatccgtcgactttaaaaatcgtga
gggttcaagtccctctatccccaaaaaaatccta-----taattgactcccaaaatagtt
atcctatgcgctttgttcgttaacggttcaaaattcc------tttatatttctaattct
tt-----tacaaatgtctttgggcgtaaatgactttctcttctcacatgtgatattgaa-
----taaacattcaaatgaagcaaggaatcccta----------ttggaataattcacaa
tcaatagcattacgcatactgacacttataaagtcgtctttttaaagatccaagagatta
gaggacttggagaaaactttgtaattttcccttgtccctttaattgacacagaccccagt
cctctaataaaatgaggatgggatgctacattgggaa-tgg
>Ornithoboea_occulta_2
tgaagactttcaaattcagagaaaccctggaattaataaaaatgggcaatcctgagccaa
atcc-tgttttctcaaaa-caagggttcagagggcgaaaaagaggataggtgcagagact
caatggaagctgttctaacaaatggagttgactgcgttggtagaggaattgaaactttag
aaaggatgaaagataaacgtatctattgaatactattgatgattaataatggcccgaatc
tctatctgggtttttgt------atatgaaagaaaaatggaagaattggtgtgaattgat
ttcacattgctaaaagaatcgaatattcattgatcaaattattcactccacagtccgata
gatctcttaaataacttattattcggacgagaataaagatagagtcccgttctacatgtc
aataccggcaacaatgaaacttatagtaagaggaaaatccgtcgactttaaaaatcgtga
gggttcaagtccctctatccccaaaaaaatccta-----taattgactcccaaaatagtt
atcctatgcgctttgttcgttaacggttcaaaattcc------tttatatttctaattct
tt-----tacaaatgtctttgggcgtaaatgactttctcttctcacatgtgatattgaa-
----taaacattcaaatgaagcaaggaatcccta----------ttggaataattcacaa
tcaatagcattacgcatactgacacttataaagtcgtctttttaaagatccaagagatta
gaggacttggagaaaactttgtaattttcccttgtccctttaattgacacagaccccagt
cctctaataaaatgaggatgggatgctacattgggaa-tgg
>Ornithoboea_pseudoflexuosa
tgaagactttcaaattcagagaaaccctggaattaataaaaatgggcaatcctgagccaa
atcc-tgttttctcaaaa-caagggttcagagggcgaaaaagaggataggtgcagagact
caatggaagctgttctaacaaatggagttgactgcrttggtagaggaattgaaactttag
aaaggatgaaagataaacgtatctattgaatactattgatgattaataatggcccgaatc
tgtatctgggtttttgt------atatgaaagaaaaatggaagaattggtgtgaattgat
ttcacattgctaaaagaatcgaatattcattgatcaaattattcactccacagtccgata
gatctcttaaataacttattattcggacgagaataaagatagagtcccgttctacatgtc
aataccggcaacaatgaaacttatagtaagaggaaaatccgtcgactttaaaaatcgtga
gggttcaagtccctctatccccaaaaaaatccta-----taattgactcccaaaatagtt
atcctatccgctttgttcgttaacggttcaaaattcc------tttatatttctaattct
tt-----tacaaatgtctttgggcgtaaatgactttctcttctcacatgtgatattgaa-
----taaacattcaaatgaagcaaggaatcccta----------ttggaataattcacaa
tcaatagcattacgcatactgacacttataaagtcgtctttttaaagatccaagagatta
gaggacttggagaaaactttgtaattttcccttgtccctttaattgacacagaccccagt
cctctaataaaatgaggatgggatgctacattgggaa-tgg
>Ornithoboea_puglisiae_1
tgaagactttcaaattcagagaaaccctggaattaataaaaatgggcaatcctgagccaa
atcc-tgttttctcaaaa-caagggttcagagggcgaaaaagaggataggtgcagagact
caatggaagctgttctaacaaatggagttgactgcgttggtagaggaactgaaactttag
aaaggatgaaagataaacgtatctattgaatactattgatgattaataatggcccgaatc
tgtatctgggtttttgt------atatgaaagaaaaatggaagaattggtgtgaattgat
ttcacattgctaaaagaatcgaatattcattgatcaaattattcactccacagtccgata
gatctcttaaataacttattattcggacgagaataaagatagagtcccattctacatgtc
aataccggcaacaatgaaacttatagtaagaggaaaatccgtcgactttaaaaatcgtga
gggttcaagtccctctatccccaaaaaaatccta-----taattgactcccaaaatagtt
atcctatccgctttgttcgttaacggttcaaaattcc------tttaggtttctaattct
tt-----tacaaatgtctttgggcgtaaatgactttctcttctcacatgtgatattgaa-
----taaacattcaaatgaagcaaggaatcccta----------ttggaataattcacaa
tcaagagcattacgcatactgacacttataaagtcgtctttttaaagatccaagagatta
gaggacttggagaaaactttgtaattttcccttgtccctttaattgacacagaccccagt
cctctaataaaatgaggatgggatgctatattgggaa-tgg
>Ornithoboea_puglisiae_2
tgaagactttcaaattcagagaaaccctggaattaataaaaatgggcaatcctgagccaa
atcc-tgttttctcaaaa-caagggttcagagggcgaaaaagaggataggtgcagagact
caatggaagctgttctaacaaatggagttgactgcgttggtagaggaactgaaactttag
aaaggatgaaagataaacgtatctattgaatactattgatgattaataatggcccgaatc
tgtatctgggtttttgt------atatgaaagaaaaatggaagaattggtgtgaattgat
ttcacattgctaaaagaatcgaatattcattgatcaaattattcactccacagtccgata
gatctcttaaataacttattattcggacgagaataaagatagagtcccattctacatgtc
aataccggcaacaatgaaacttatagtaagaggaaaatccgtcgactttaaaaatcgtga
gggttcaagtccctctatccccaaaaaaatccta-----taattgactcccaaaatagtt
atcctatccgctttgttcgttaacggttcaaaattcc------tttaggtttctaattct
tt-----tacaaatgtctttgggcgtaaatgactttctcttctcacatgtgatattgaa-
----taaacattcaaatgaagcaaggaatcccta----------ttggaataattcacaa
tcaagagcattacgcatactgacacttataaagtcgtctttttaaagatccaagagatta
gaggacttggagaagactttgtaattttcccttgtccctttaattgacacagaccccagt
cctctaataaaatgaggatgggatgctacattgggaa-tgg
>Ornithoboea_puglisiae_3
tgaagactttcaaattcagagaaaccctggaattaataaaaatgggcaatcctgagccaa
atcc-tgttttctcaaaa-caagggttcagagggcgaaaaagaggataggtgcagagact
caatggaagctgttctaacaaatggagttgactgcgttggtagaggaactgaaactttag
aaaggatgaaagataaacgtatctattgaatactattgatgattaataatggcccgaatc
tgtatctgggtttttgt------atatgaaagaaaaatggaagaattggtgtgaattgat
ttcacattgctaaaagaatcgaatattcattgatcaaattattcactccacagtccgata
gatctcttaaataacttattattcggacgagaataaagatagagtcccattctacatgtc
aataccggcaacaatgaaacttatagtaagaggaaaatccgtcgactttaaaaatcgtga
gggttcaagtccctctatccccaaaaaaatccta-----taattgactcccaaaatagtt
atcctatccgctttgttcgttaacggttcaaaattcc------tttaggtttctaattct
tt-----tacaaatgtctttgggcgtaaatgactttctcttctcacatgtgatattgaa-
----taaacattcaaatgaagcaaggaatcccta----------ttggaataattcacaa
tcaagagcattacgcatactgacacttataaagtcgtctttttaaagatccaagagatta
gaggacttggagaaaactttgtaattttcccttgtccctttaattgacacagaccccagt
cctctaataaaatgaggatgggatactacattgggaa-tgg
>Ornithoboea_puglisiae_4
tgaagactttcaaattcagagaaaccctggaattaataaaaatgggcaatcctgagccaa
atcc-tgttttctcaaaa-caagggttcagagggcgaaaaagaggataggtgcagagact
caatggaagctgttctaacaaatggagttgactgcgttggtagaggaactgaaactttag
aaaggatgaaagataaacgtatctattgaatactattgatgattaataatggcccgaatc
tgtatctgggtttttgt------atatgaaagaaaaatggaagaattggtgtgaattgat
ttcacattgctaaaagaatcgaatattcattgatcaaattattcactccacagtccgata
gatctcttaaataacttattattcggacgagaataaagatagagtcccattctacatgtc
aataccggcaacaatgaaacttatagtaagaggaaaatccgtcgactttaaaaatcgtga
gggttcaagtccctctatccccaaaaaaatccta-----taattgactcccaaaatagtt
atcctatccgctttgttcgttaacggttcaaaattcc------tttaggtttctaattct
tt-----tacaaatgtctttgggcgtaaatgactttctcttctcacatgtgatattgaa-
----taaacattcaaatgaagcaaggaatcccta----------ttggaataattcacaa
tcaagagcattacgcatactgacacttataaagtcgtctttttaaagatccaagagatta
gaggacttggagaaaactttgtaattttcccttgtccctttaattgacacagaccccagt
cctctaataaaatgaggatgggatgctatattgggaa-tgg
>Ornithoboea_brachycarpa
tgaagactttcaaattcagagaaaccctggaattaataaaaatgggtaatcctgagccaa
atccttgttttctcaaaa-aaagggttcagagggcgaaaaagaggataggtgcagagact
caatggaagctgttctaacaaatggagttgactgcgttggtagaagaattgaaactttag
aaaggatgaaagataaacgtatctattgaatactattgatgattaaaaatggcccgaatc
tgtatctgggtttttgtataggaatatgaaataaaaatggaataattggtgtgaattgat
ttcacattgataaaataatcgaatattcattgatcaaatcattcactccacagtccgata
gatctattaaataacttattattcggacgagaataaagatagagtcccgttctacatgtc
aataccggcaacaatgaaacttatagtgagaggaaaatccgtcgactttcaaaatcgtga
gggttcaagtccctctatccccaaaaaaatccta-----taattgactcccaaaatagtt
atcctatccgctttgttcgttaacggttcaaaattcc------tttttctttctaattct
tt-----tacaaatgtctttgggcataaatgactttctcttctcacatgtgatattgaat
acactacacattcaaatgaagcaaggaagtccta----------ttggaataattcacaa
tcaatagcattacgcatactgacacttataaagtcgtctttttaaagatccaagagatta
gaggacttggagaaaactttgtaattttcccttggccctttaattgacacagaccccagt
cctctaataaaatgaggatgggatgctacattgggaa-tgg
>Ornithoboea_wildeana_1
tgaagactttc-aattcagagaaaccctggaattaataaaaatgggcaatcctgagccaa
atcc-tgttttctcaaaa-caagggttcagagggcgaaaaagaggataggtgcagagact
caatggaagctgttctaacaaatggagttgactgcgttggtagaggaattgaaactttag
aaaggatgaaagataaacgtatctattgaatactattgatgattaataatggcccgaatc
tgtatctgggtttttgt------atatgaaagaaaaatggaagaattggtgtgaattgat
ttcacattgctaaaagaatcgaatattcattgatcaaattattcactccacagtccgata
gatctcttaaataacttattattcggacgagaataaagatagagtcctgttctacatgtc
aataccggcaacaatgaaacttatagtaagaggaaaatccgtcgactttaaaaatcgtga
gggttcaagtccctctatccccaaaaaaatccta-----taattgactcccaaaatagtt
atcctatccgctttgttcgttaacggttcaaaattcc------tttatatttctaattct
tt-----tacaaatgtctttgggcgtaaatgactttctcttctcacatgtgatattgaa-
----taaacattcaaatgaagcaaggaatcccta----------ttggaataattcacaa
tcaatagcattacgcatactgacacttataaagtcgtctttttaaagatccaagagatta
gaggacttagagaaaactttgtaattttcccttgtccctttaattgacacagaccccagt
cctctaataaaatgaggatgggatgctacattgggaa-tgg
>Ornithoboea_wildeana_2
tgaagactttcaaattcagagaaaccctggaattactaaaaatgggcaatcctgagccaa
atcc-tgttttctcaaaa-caagggttcagagggcgaaaaagaggataggtgcagagact
caatggaagctgttctaacaaatggagttgactgcgttggtagaggaattgaaactttag
aaaggatgaaagataaacgtatctattgaatactattgatgattaataatggcccgaatc
tgtatctgggtttttgt------atatgaaagaaaaatggaagaattggtgtgaattgat
ttcacattgctaaaagaatcgaatattaattgatcaaattattcactccacagtccgata
gatctcttaaataacttattattcggacgagaataaagatagagtcccgttctacatgtc
aataccggcaacaatgaaacttatagtaagaggaaaatccgtcgacttttaaaatcgtga
gggttcaagtccctctatccccaaaaaaatccta-----taattgactcccaaaatagtt
atcctatccactttgttcgttaacggttcaaaattcc------tttctatttctaattct
tt-----tacaaatgtctttgggcgtaaatgactttctcttttcacatgtgatattgaa-
----taaacattcaaatgaagcaaggaatcccta----------ttgtaataattcacaa
tcaatagcattacgcatactgacacttataaagtcgtctttttaaagatccaagagatta
aaggacttggagaaaactttgtaattttcccttgtccctttaattgacacagaccccagt
cctctaataaaatgaggatgggatgctacattgggaa-tgg
>Rhabdothamnopsis_sinensis
tgaagactttcaaattcagagaaaccctggaattaataaaaatgggcaatcctgagccaa
atcc-tgttttatcaaaa-caagggttcagagggcgaaaaagaggataggtgcagagact
caatggaagctgttctaacaaatggagttgactacgttggtagaggaattgaaactttag
aaagaatgaaagataaacgtatctattgaatattattgatgattaataatggcccgaatc
tgtatctgggtttttgt------atatgaaagaaaaatggaagaattggtgttaattgat
ttcacattgataaaagaatcaaatattcattgatcaaatcattcactccacagtccgata
gatctcttaaagaacttattattcggacgagaataaagatagagtcccgttctacatgtc
aataccggcaacaatgaaacttatagtaagaggaaaatccgtcgactttaaaaatcgtga
gggttcaagtccctctatccccaaaaaaatccta-----taattgactcccaaaatagtt
atcctatccgctttgttcgttaacggttcaaaattcc------cttatctttctaattct
tt-----tacaaatgtctttgggcgtaaatgactttctcttctcacatgtgatatagaa-
----tacacattcaaatgaagcaaggaatcccta----------ttggaataattcacaa
tcaatagcattacgcatactgacacttacaaagtcgtctttttaaagatccaagagatta
gaggacttagagaaaactttgtaattttcccttgtccctttaattgacacagaccccagt
cctctaataaaatgaggatgggatgctacattgggaa-tgg
